# Supplementary material for: VH-Based Mini Q-Body: A Novel Quench-Based Immunosensor
Source: Sensors (Basel). 2023 Feb 17;23(4):2251. doi: 10.3390/s23042251 (PMC9960136; doi:10.3390/s23042251)
Supplement: Supplementary file 1 [file sensors-23-02251-s001.zip]

Archive with 1 entries (1 files):
- sensors-2226361-supplementary.pdf
